# Supplementary material for: Atmospheric-river-induced foehn events drain glaciers on Novaya Zemlya
Source: Nat Commun. 2024 Aug 15;15:7021. doi: 10.1038/s41467-024-51404-8 (PMC11327257; doi:10.1038/s41467-024-51404-8)
Supplement: Supplementary file 3 — Source Data [file 41467_2024_51404_MOESM3_ESM.zip]

Archive with 2 entries (2 files):
- Source Data Figure 1.csv
- Source Data Figure 2.csv
