# Supplementary material for: Atmospheric-river-induced foehn events drain glaciers on Novaya Zemlya
Source: Nat Commun. 2024 Aug 15;15:7021. doi: 10.1038/s41467-024-51404-8 (PMC11327257; doi:10.1038/s41467-024-51404-8)
Supplement: Supplementary file 3 — Source Data [file 41467_2024_51404_MOESM3_ESM.zip › Source Data Figure 1.csv]

time	IO_model	GRACE_GRACE-FO	ICESat-1	CryoSat-2
1981-01-01	0.0
1981-01-02	0.02374581756339289
1981-01-03	0.060737225310321996
1981-01-04	0.07661396015811128
1981-01-05	0.08600963688833652
1981-01-06	0.0886682421252667
1981-01-07	0.08985232328879622
1981-01-08	0.0987699656475769
1981-01-09	0.13918061790987313
1981-01-10	0.19751510511254633
1981-01-11	0.19916711769237683
1981-01-12	0.19997127874534915
1981-01-13	0.25304591997480674
1981-01-14	0.29108328906251124
1981-01-15	0.3367399298797471
1981-01-16	0.34538224210866364
1981-01-17	0.5882216588964209
1981-01-18	0.6083362409327195
1981-01-19	0.6777979957033304
1981-01-20	0.6875577824744585
1981-01-21	0.7262951314429769
1981-01-22	0.7679052070656898
1981-01-23	0.7709536561355259
1981-01-24	0.8338455747739699
1981-01-25	0.891947962927115
1981-01-26	0.8993775392017964
1981-01-27	0.9824017372835483
1981-01-28	1.040815516677501
1981-01-29	1.0872433848654257
1981-01-30	1.1453612409542409
1981-01-31	1.1506051184053634
1981-02-01	1.1477688514747433
1981-02-02	1.1454782293293322
1981-02-03	1.1425254113753969
1981-02-04	1.1491990674706871
1981-02-05	1.1520732741594655
1981-02-06	1.1531287195294997
1981-02-07	1.15079440352749
1981-02-08	1.151941318515525
1981-02-09	1.1594456785091065
1981-02-10	1.171496134268959
1981-02-11	1.171620875536708
1981-02-12	1.1989330693517877
1981-02-13	1.2036388185121236
1981-02-14	1.2117609186085652
1981-02-15	1.2184922957021946
1981-02-16	1.2195056757514111
1981-02-17	1.219434723226576
1981-02-18	1.311572643847736
1981-02-19	1.5213405398580822
1981-02-20	1.6042805339877715
1981-02-21	1.6521800189772708
1981-02-22	1.691615534221504
1981-02-23	1.8222300281388932
1981-02-24	1.8708402909014827
1981-02-25	1.904989742464525
1981-02-26	1.9123250058872028
1981-02-27	1.9748206806597972
1981-02-28	1.9783054792740815
1981-03-01	1.9771593054513268
1981-03-02	1.975441491083946
1981-03-03	1.98185380348343
1981-03-04	1.981134992466008
1981-03-05	1.9779806807438183
1981-03-06	1.9740879413623666
1981-03-07	1.9723928710919205
1981-03-08	1.9714114447830147
1981-03-09	1.969560510312025
1981-03-10	1.9680855178876593
1981-03-11	1.9656227874038645
1981-03-12	1.9645696817352318
1981-03-13	1.962936663571937
1981-03-14	1.9599710688497431
1981-03-15	1.9596919596857303
1981-03-16	1.9616565520652598
1981-03-17	1.9707486051632053
1981-03-18	1.9725460568597777
1981-03-19	1.977359505822589
1981-03-20	1.9810520904955657
1981-03-21	1.9885782615705727
1981-03-22	1.9868888323123812
1981-03-23	1.9841407312188393
1981-03-24	1.9835159083161154
1981-03-25	1.9871229084814317
1981-03-26	2.014823506888553
1981-03-27	2.0538842953925247
1981-03-28	2.067444402232991
1981-03-29	2.076514322510456
1981-03-30	2.1823853288556023
1981-03-31	2.2296110889786496
1981-04-01	2.2415151388620975
1981-04-02	2.238492128361333
1981-04-03	2.2363439752889844
1981-04-04	2.234804986056412
1981-04-05	2.230788401194613
1981-04-06	2.2510462382052827
1981-04-07	2.2537851100924406
1981-04-08	2.252318050116112
1981-04-09	2.2527774658260027
1981-04-10	2.250656375109541
1981-04-11	2.24714815228874
1981-04-12	2.2624318197652205
1981-04-13	2.331797399825919
1981-04-14	2.3392673490913056
1981-04-15	2.3570054710221484
1981-04-16	2.3570598473126845
1981-04-17	2.354542990214804
1981-04-18	2.3670128147754212
1981-04-19	2.376468698491455
1981-04-20	2.3893860023766873
1981-04-21	2.3942968294018643
1981-04-22	2.4039317418015473
1981-04-23	2.4165633024975097
1981-04-24	2.417527015452527
1981-04-25	2.414076206154049
1981-04-26	2.4181025764859143
1981-04-27	2.4342795589338477
1981-04-28	2.4483407316848425
1981-04-29	2.450502691129418
1981-04-30	2.447247283070138
1981-05-01	2.4440396137090286
1981-05-02	2.440716047187048
1981-05-03	2.4416874177717345
1981-05-04	2.4379891363633845
1981-05-05	2.435066838314847
1981-05-06	2.4322680618263526
1981-05-07	2.430619548669278
1981-05-08	2.4350471941476686
1981-05-09	2.4500494095321184
1981-05-10	2.447510979746288
1981-05-11	2.4385216409590464
1981-05-12	2.4580221161680598
1981-05-13	2.6422736695778637
1981-05-14	2.8366396795800366
1981-05-15	2.8912698786148967
1981-05-16	2.8882519765679087
1981-05-17	2.8891390453958454
1981-05-18	2.9844319119232194
1981-05-19	3.2149645515133694
1981-05-20	3.259281324891923
1981-05-21	3.2528583580408243
1981-05-22	3.265425440907147
1981-05-23	3.4035159517629703
1981-05-24	3.449558646937814
1981-05-25	3.452980064333457
1981-05-26	3.456978303315256
1981-05-27	3.517575343427624
1981-05-28	3.6659770090176904
1981-05-29	3.7528955805541466
1981-05-30	3.7621768919279512
1981-05-31	3.77299301186891
1981-06-01	3.7803972998086808
1981-06-02	3.7796731799124474
1981-06-03	3.775805639153103
1981-06-04	3.783401131209051
1981-06-05	3.797376885319207
1981-06-06	3.810925087059336
1981-06-07	3.811865596486972
1981-06-08	3.8372595639488543
1981-06-09	3.83117185271471
1981-06-10	3.8219358569619937
1981-06-11	3.9193494900958337
1981-06-12	3.925458553875889
1981-06-13	4.009851066780699
1981-06-14	4.064316674791736
1981-06-15	4.127897677962948
1981-06-16	4.15262328966656
1981-06-17	4.25937873998349
1981-06-18	4.215618466179568
1981-06-19	4.199182761445633
1981-06-20	4.21812614438629
1981-06-21	4.197809193822615
1981-06-22	4.152259583877249
1981-06-23	4.212625793351449
1981-06-24	4.289754985993064
1981-06-25	4.322143752187375
1981-06-26	4.382592869179757
1981-06-27	4.392744058361456
1981-06-28	4.375923332525798
1981-06-29	4.3385362330921415
1981-06-30	4.278207777082831
1981-07-01	4.223782844280017
1981-07-02	4.170486631366294
1981-07-03	4.092015849745711
1981-07-04	4.064246317713629
1981-07-05	3.9938307263729724
1981-07-06	3.9242577941205417
1981-07-07	3.838034215331576
1981-07-08	3.7852669169725024
1981-07-09	3.562005117438132
1981-07-10	3.3754330022059227
1981-07-11	3.2188269524061406
1981-07-12	3.012885369278961
1981-07-13	3.080405418014581
1981-07-14	3.2787711305884732
1981-07-15	3.4403538996838714
1981-07-16	3.486036912723768
1981-07-17	3.4951438931339434
1981-07-18	3.577815533565359
1981-07-19	3.6090981615204614
1981-07-20	3.5660053427381824
1981-07-21	3.491136565232826
1981-07-22	3.364890941130464
1981-07-23	3.3190852617187483
1981-07-24	3.1421301524382317
1981-07-25	2.7311946764105075
1981-07-26	2.4583995080768757
1981-07-27	2.2565368186305887
1981-07-28	1.8997375553990627
1981-07-29	1.5140716427380303
1981-07-30	0.9626651672610675
1981-07-31	0.1275034350628479
1981-08-01	-0.9923361199844938
1981-08-02	-2.1703988625397055
1981-08-03	-2.7928073216913396
1981-08-04	-3.427906110908712
1981-08-05	-4.0202844069383845
1981-08-06	-4.559685191172518
1981-08-07	-5.094027064879263
1981-08-08	-5.786209674907331
1981-08-09	-6.42478039001785
1981-08-10	-7.008296467954824
1981-08-11	-7.497789235624149
1981-08-12	-8.033627357165377
1981-08-13	-8.572371075233516
1981-08-14	-9.253560664860892
1981-08-15	-9.802957949245066
1981-08-16	-10.115691283902656
1981-08-17	-10.278125277500797
1981-08-18	-10.628813950059847
1981-08-19	-11.183661527034964
1981-08-20	-11.720827776968147
1981-08-21	-12.110224806669518
1981-08-22	-12.322222945134946
1981-08-23	-12.44633753453262
1981-08-24	-12.481300970528686
1981-08-25	-12.496699610350738
1981-08-26	-12.50654728668152
1981-08-27	-12.518076403118329
1981-08-28	-12.53606550356779
1981-08-29	-12.544622112969023
1981-08-30	-12.553646800633523
1981-08-31	-12.563736099691244
1981-09-01	-12.580794829962485
1981-09-02	-12.597760221780426
1981-09-03	-12.600731937551615
1981-09-04	-12.645231127851929
1981-09-05	-12.674722607497593
1981-09-06	-12.704760354783797
1981-09-07	-12.691934658602165
1981-09-08	-12.773847223781488
1981-09-09	-12.828773695636748
1981-09-10	-12.85845172376581
1981-09-11	-12.859719462228195
1981-09-12	-12.81688760372981
1981-09-13	-12.815228028276639
1981-09-14	-12.803212106407205
1981-09-15	-12.80663728843604
1981-09-16	-12.807040561928797
1981-09-17	-12.795295153858984
1981-09-18	-12.734161955578017
1981-09-19	-12.717039290586044
1981-09-20	-12.515437116115283
1981-09-21	-12.436277967041345
1981-09-22	-12.415109428414645
1981-09-23	-12.409849876349167
1981-09-24	-12.318552859774584
1981-09-25	-12.202963285373276
1981-09-26	-12.169585563713198
1981-09-27	-12.153850038743919
1981-09-28	-12.062729330377259
1981-09-29	-12.0516095054309
1981-09-30	-11.939205027278007
1981-10-01	-11.788156118489685
1981-10-02	-11.725109934781031
1981-10-03	-11.539070631965878
1981-10-04	-11.423030642364488
1981-10-05	-11.283411533667419
1981-10-06	-11.252897997080314
1981-10-07	-11.242169692327511
1981-10-08	-11.21781267968668
1981-10-09	-11.031992684402544
1981-10-10	-10.77294449099169
1981-10-11	-10.71806738837607
1981-10-12	-10.67073312736201
1981-10-13	-10.619315559803304
1981-10-14	-10.510178890555096
1981-10-15	-10.333283243818144
1981-10-16	-9.826060302440979
1981-10-17	-9.760203352622469
1981-10-18	-9.675980927140316
1981-10-19	-9.66450777700015
1981-10-20	-9.654043515132532
1981-10-21	-9.65306559442788
1981-10-22	-9.650302779398945
1981-10-23	-9.644223702332003
1981-10-24	-9.632801853579608
1981-10-25	-9.629197299183172
1981-10-26	-9.624492403788562
1981-10-27	-9.626022795929888
1981-10-28	-9.62520285472215
1981-10-29	-9.618841244708605
1981-10-30	-9.610834684744212
1981-10-31	-9.589517515307382
1981-11-01	-9.566536237533892
1981-11-02	-9.52688608317079
1981-11-03	-9.422428087072756
1981-11-04	-9.313521897627435
1981-11-05	-9.235213797439393
1981-11-06	-9.177275917612432
1981-11-07	-9.07164708523479
1981-11-08	-9.056062043699018
1981-11-09	-9.062156439200376
1981-11-10	-9.019818956899446
1981-11-11	-8.898622097734798
1981-11-12	-8.829793264947615
1981-11-13	-8.773991517451469
1981-11-14	-8.677949744721474
1981-11-15	-8.581831696024075
1981-11-16	-8.467906842382504
1981-11-17	-8.338662992011928
1981-11-18	-8.236926150790945
1981-11-19	-8.19922413960326
1981-11-20	-8.097765433812384
1981-11-21	-8.036106253699705
1981-11-22	-8.016102737605644
1981-11-23	-7.994796239074275
1981-11-24	-7.987197166631552
1981-11-25	-7.981561443311168
1981-11-26	-7.981138928085686
1981-11-27	-7.9755707725830725
1981-11-28	-7.955424893118511
1981-11-29	-7.94574638673411
1981-11-30	-7.94704041061419
1981-12-01	-7.893478197626147
1981-12-02	-7.876288630199571
1981-12-03	-7.825572361194915
1981-12-04	-7.808784386461168
1981-12-05	-7.763695728111357
1981-12-06	-7.751991770163812
1981-12-07	-7.75501946950116
1981-12-08	-7.749729087353727
1981-12-09	-7.7012585839222485
1981-12-10	-7.699332201454525
1981-12-11	-7.594654124642378
1981-12-12	-7.571039631537079
1981-12-13	-7.533055746687985
1981-12-14	-7.520187681050271
1981-12-15	-7.520286130898985
1981-12-16	-7.463399406981812
1981-12-17	-7.453835491535423
1981-12-18	-7.439222840167265
1981-12-19	-7.4433708872729305
1981-12-20	-7.44546727895571
1981-12-21	-7.447667461119461
1981-12-22	-7.452675357880157
1981-12-23	-7.386270216244437
1981-12-24	-7.1580287644883445
1981-12-25	-7.086016426760134
1981-12-26	-7.062219335584496
1981-12-27	-7.051476942983694
1981-12-28	-7.051782562551709
1981-12-29	-7.045107708045684
1981-12-30	-7.048142521146904
1981-12-31	-7.052192364506527
1982-01-01	-7.1471039641259395
1982-01-02	-7.1512361331873535
1982-01-03	-7.149031624890319
1982-01-04	-7.149955740006169
1982-01-05	-7.1526076223238375
1982-01-06	-7.155623252327228
1982-01-07	-7.157884605596737
1982-01-08	-7.16022335337689
1982-01-09	-7.163453648862429
1982-01-10	-7.137374473602572
1982-01-11	-7.075296520758114
1982-01-12	-7.039974330088016
1982-01-13	-7.031168691986233
1982-01-14	-7.032653036167004
1982-01-15	-7.033195359016079
1982-01-16	-7.027177294045426
1982-01-17	-7.000769682402269
1982-01-18	-6.910102924436184
1982-01-19	-6.85900882516461
1982-01-20	-6.854151459652514
1982-01-21	-6.834339425463078
1982-01-22	-6.794065277746744
1982-01-23	-6.76487804141985
1982-01-24	-6.76695880184397
1982-01-25	-6.7679836699815406
1982-01-26	-6.7702681963044435
1982-01-27	-6.770726830895795
1982-01-28	-6.772903177293954
1982-01-29	-6.742206713003448
1982-01-30	-6.731289897955326
1982-01-31	-6.673793880783275
1982-02-01	-6.6618190155919415
1982-02-02	-6.6583111393365755
1982-02-03	-6.622147600030115
1982-02-04	-6.534681300021723
1982-02-05	-6.525277302535402
1982-02-06	-6.523772072802087
1982-02-07	-6.48691455363212
1982-02-08	-6.480226739034504
1982-02-09	-6.482339544808182
1982-02-10	-6.470925552346018
1982-02-11	-6.471463447952041
1982-02-12	-6.475658481654728
1982-02-13	-6.4093131698688195
1982-02-14	-6.39305850592369
1982-02-15	-6.312815624810133
1982-02-16	-6.2889740993548
1982-02-17	-6.279721697097635
1982-02-18	-6.281226918303819
1982-02-19	-6.219067541526869
1982-02-20	-6.211691988747264
1982-02-21	-6.21203173491314
1982-02-22	-6.203041310319646
1982-02-23	-6.193577973570995
1982-02-24	-6.19255101814629
1982-02-25	-6.192472291548457
1982-02-26	-6.191965280061767
1982-02-27	-6.193316985344264
1982-02-28	-6.196764823057853
1982-03-01	-6.197107583981384
1982-03-02	-6.186822891019718
1982-03-03	-6.135963937082293
1982-03-04	-6.119346490078822
1982-03-05	-6.11585628800319
1982-03-06	-6.120448676220428
1982-03-07	-6.122655121094954
1982-03-08	-6.125323706770965
1982-03-09	-6.058011640234844
1982-03-10	-5.9830094144100885
1982-03-11	-5.972122395077112
1982-03-12	-5.951719664971826
1982-03-13	-5.948260534435411
1982-03-14	-5.948300420631816
1982-03-15	-5.95105111929727
1982-03-16	-5.953540719519147
1982-03-17	-5.956665585072635
1982-03-18	-5.9553569648529425
1982-03-19	-5.923135614836819
1982-03-20	-5.9255636474318845
1982-03-21	-5.9106880372162856
1982-03-22	-5.872391029317603
1982-03-23	-5.818159696170524
1982-03-24	-5.814705188159178
1982-03-25	-5.814469360625013
1982-03-26	-5.784902738482552
1982-03-27	-5.764594254390022
1982-03-28	-5.756488553346078
1982-03-29	-5.76275639342851
1982-03-30	-5.748496744450142
1982-03-31	-5.737185183319886
1982-04-01	-5.723074870132313
1982-04-02	-5.718345660855489
1982-04-03	-5.7158679090076845
1982-04-04	-5.715010392432516
1982-04-05	-5.7181400247678855
1982-04-06	-5.724340148955223
1982-04-07	-5.7310000961152925
1982-04-08	-5.7313783559458225
1982-04-09	-5.731364648826396
1982-04-10	-5.734050174740463
1982-04-11	-5.73556397341523
1982-04-12	-5.702903173505602
1982-04-13	-5.697222944893724
1982-04-14	-5.669438400357549
1982-04-15	-5.664227351995487
1982-04-16	-5.653100439313455
1982-04-17	-5.636504559267827
1982-04-18	-5.638986175573049
1982-04-19	-5.642419757998937
1982-04-20	-5.590344635432253
1982-04-21	-5.588820517243192
1982-04-22	-5.5942735423156975
1982-04-23	-5.530631440451579
1982-04-24	-5.4966583886716
1982-04-25	-5.386831787618275
1982-04-26	-5.3218326220633685
1982-04-27	-5.295356916203517
1982-04-28	-5.245086260462425
1982-04-29	-5.225125053940701
1982-04-30	-5.214843948794202
1982-05-01	-5.205446717078342
1982-05-02	-5.166336342655136
1982-05-03	-5.168786289057547
1982-05-04	-5.165596408000528
1982-05-05	-5.114449241713864
1982-05-06	-5.077483247580028
1982-05-07	-5.053388622806703
1982-05-08	-4.991316869882134
1982-05-09	-4.853529209166933
1982-05-10	-4.845891665170937
1982-05-11	-4.846805935748552
1982-05-12	-4.842150191260512
1982-05-13	-4.844621166012033
1982-05-14	-4.8507354025016935
1982-05-15	-4.860292196178255
1982-05-16	-4.868122155249212
1982-05-17	-4.873093207735412
1982-05-18	-4.87717376296137
1982-05-19	-4.846513794317957
1982-05-20	-4.807183519463451
1982-05-21	-4.772727254763263
1982-05-22	-4.721002821337294
1982-05-23	-4.693853384264113
1982-05-24	-4.586514121431996
1982-05-25	-4.408217309367782
1982-05-26	-4.292280144567943
1982-05-27	-4.25455886458196
1982-05-28	-4.21057772284452
1982-05-29	-4.195600365742882
1982-05-30	-4.199168747010348
1982-05-31	-4.203344513729018
1982-06-01	-4.207749889881024
1982-06-02	-4.212271558318915
1982-06-03	-4.215634550686831
1982-06-04	-4.220676145566607
1982-06-05	-4.224489954839097
1982-06-06	-4.22566695822572
1982-06-07	-4.232034156686783
1982-06-08	-4.236175280116614
1982-06-09	-4.231728770045528
1982-06-10	-4.024955282442468
1982-06-11	-3.9121176880263975
1982-06-12	-3.780954687707746
1982-06-13	-3.7247222853655484
1982-06-14	-3.7023497505830147
1982-06-15	-3.6367340557055763
1982-06-16	-3.622041831905174
1982-06-17	-3.602130963720065
1982-06-18	-3.4962136127093735
1982-06-19	-3.456466290553682
1982-06-20	-3.463284413974702
1982-06-21	-3.468432933593625
1982-06-22	-3.5027119821005734
1982-06-23	-3.536218470407707
1982-06-24	-3.5883933284533565
1982-06-25	-3.576240369669024
1982-06-26	-3.5768101879652012
1982-06-27	-3.601498168828583
1982-06-28	-3.6631552809313495
1982-06-29	-3.703304543385008
1982-06-30	-3.7287575225800382
1982-07-01	-3.497126818925383
1982-07-02	-3.3891761925531685
1982-07-03	-3.3712256217196948
1982-07-04	-3.606720447262376
1982-07-05	-4.021051208534727
1982-07-06	-4.2207040015048705
1982-07-07	-4.536195688385034
1982-07-08	-5.042664047003646
1982-07-09	-5.2197509255890395
1982-07-10	-5.421360422947009
1982-07-11	-5.6086070224419915
1982-07-12	-5.571161041873238
1982-07-13	-5.5298142109398185
1982-07-14	-5.5241771162824005
1982-07-15	-5.498353461209284
1982-07-16	-5.483358721013375
1982-07-17	-5.521968775200131
1982-07-18	-5.553449716149479
1982-07-19	-5.592499659855037
1982-07-20	-5.608375099109861
1982-07-21	-5.7837135411416885
1982-07-22	-6.031294987386426
1982-07-23	-7.064979040018847
1982-07-24	-7.982781555972027
1982-07-25	-8.53807935117308
1982-07-26	-8.95618070805764
1982-07-27	-9.354852889899329
1982-07-28	-9.809331959702721
1982-07-29	-10.440204696214298
1982-07-30	-10.985171184592112
1982-07-31	-11.574598396962962
1982-08-01	-11.92414923676537
1982-08-02	-11.968339333749247
1982-08-03	-11.961480035071684
1982-08-04	-11.911538134939988
1982-08-05	-11.82729103229438
1982-08-06	-11.701550769566357
1982-08-07	-11.632099250102003
1982-08-08	-11.564076658085494
1982-08-09	-11.564870061607209
1982-08-10	-11.57530233002927
1982-08-11	-11.625974786235735
1982-08-12	-11.627418162971235
1982-08-13	-11.865673785220668
1982-08-14	-12.014817085635507
1982-08-15	-12.03716321303935
1982-08-16	-12.081719989875909
1982-08-17	-12.096951908219495
1982-08-18	-11.96783479017827
1982-08-19	-11.868076210286373
1982-08-20	-11.785361923159527
1982-08-21	-11.742567656610555
1982-08-22	-11.738171665336706
1982-08-23	-11.740443737073226
1982-08-24	-11.72868961111087
1982-08-25	-11.722009859510882
1982-08-26	-11.692315818065385
1982-08-27	-11.685496992905403
1982-08-28	-11.749392521582667
1982-08-29	-11.800330907728597
1982-08-30	-11.552917547697362
1982-08-31	-11.434918784567966
1982-09-01	-11.242113212821828
1982-09-02	-11.086738225379783
1982-09-03	-11.071785816823926
1982-09-04	-11.024479569152989
1982-09-05	-10.772672827655004
1982-09-06	-10.738866651998748
1982-09-07	-10.685931304416213
1982-09-08	-10.523273609217963
1982-09-09	-10.467172801417771
1982-09-10	-10.428083264739257
1982-09-11	-10.427592611092237
1982-09-12	-10.276697998207624
1982-09-13	-10.275232213407495
1982-09-14	-10.24242772730517
1982-09-15	-10.15591159748351
1982-09-16	-10.063565351621875
1982-09-17	-10.054461518745747
1982-09-18	-10.047280538988815
1982-09-19	-9.971956550808475
1982-09-20	-9.906441498349142
1982-09-21	-9.86590852388722
1982-09-22	-9.852355133125265
1982-09-23	-9.643541678268047
1982-09-24	-9.525962483331693
1982-09-25	-9.40039214428324
1982-09-26	-9.293936535824201
1982-09-27	-9.194606827968947
1982-09-28	-9.173472769243553
1982-09-29	-9.101665434898596
1982-09-30	-9.059994177134882
1982-10-01	-9.03852977149634
1982-10-02	-9.025567708841841
1982-10-03	-9.018272202931568
1982-10-04	-8.966225031887124
1982-10-05	-8.843999735302559
1982-10-06	-8.820029011609083
1982-10-07	-8.820505819320793
1982-10-08	-8.818967349665627
1982-10-09	-8.680639022395503
1982-10-10	-8.336127666329492
1982-10-11	-8.177972322197014
1982-10-12	-8.147197803856272
1982-10-13	-8.13169035536757
1982-10-14	-8.131288140473838
1982-10-15	-8.130647147931159
1982-10-16	-8.129662423329362
1982-10-17	-8.128788913196736
1982-10-18	-8.130732579757668
1982-10-19	-8.13311623417737
1982-10-20	-8.133351867986661
1982-10-21	-8.125492081079289
1982-10-22	-8.098275362473467
1982-10-23	-8.079258309808463
1982-10-24	-8.08075455452205
1982-10-25	-8.081875652489057
1982-10-26	-8.083810660528911
1982-10-27	-7.989629929427531
1982-10-28	-7.941897150712772
1982-10-29	-7.937475722317144
1982-10-30	-7.930579687477628
1982-10-31	-7.922878433944494
1982-11-01	-7.921708950039388
1982-11-02	-7.918067621980018
1982-11-03	-7.866362821372769
1982-11-04	-7.828228431550609
1982-11-05	-7.822816332997954
1982-11-06	-7.822531082189315
1982-11-07	-7.824653020718568
1982-11-08	-7.8249503205232696
1982-11-09	-7.8268400997979795
1982-11-10	-7.814317558107042
1982-11-11	-7.788259056201789
1982-11-12	-7.719788493413789
1982-11-13	-7.685700212560616
1982-11-14	-7.678928991801442
1982-11-15	-7.645412761997674
1982-11-16	-7.602906027059021
1982-11-17	-7.5779651147269504
1982-11-18	-7.560694269205195
1982-11-19	-7.449952338306016
1982-11-20	-7.340785794417741
1982-11-21	-7.272076686995148
1982-11-22	-7.250189828472529
1982-11-23	-7.203510596456696
1982-11-24	-7.04409577767152
1982-11-25	-6.975984658491704
1982-11-26	-6.959395699371135
1982-11-27	-6.962871157388782
1982-11-28	-6.9661989230848205
1982-11-29	-6.969279413318669
1982-11-30	-6.97021368859119
1982-12-01	-6.973399296454357
1982-12-02	-6.96128313042756
1982-12-03	-6.775953599928368
1982-12-04	-6.59321833831722
1982-12-05	-6.577298730744404
1982-12-06	-6.566364403567658
1982-12-07	-6.52635452897782
1982-12-08	-6.446224012737938
1982-12-09	-6.38116110555595
1982-12-10	-6.28151902296617
1982-12-11	-6.247640039740483
1982-12-12	-6.221861134636328
1982-12-13	-6.217229508899475
1982-12-14	-6.218949452040134
1982-12-15	-6.221322367942795
1982-12-16	-6.200850539817116
1982-12-17	-6.194323495026767
1982-12-18	-6.160520096951721
1982-12-19	-6.130058909753917
1982-12-20	-6.12638671631639
1982-12-21	-6.127218862964845
1982-12-22	-6.077634473501378
1982-12-23	-6.015019406594595
1982-12-24	-5.912504163121933
1982-12-25	-5.8728232491303975
1982-12-26	-5.87074271236503
1982-12-27	-5.8515070277556696
1982-12-28	-5.830268500041283
1982-12-29	-5.830878659622806
1982-12-30	-5.833027949219915
1982-12-31	-5.836849939774741
1983-01-01	-5.910424130869341
1983-01-02	-5.8711416726665675
1983-01-03	-5.826353030744354
1983-01-04	-5.709260868437878
1983-01-05	-5.691235079610458
1983-01-06	-5.6853809216313405
1983-01-07	-5.639222729801082
1983-01-08	-5.615629265724573
1983-01-09	-5.614716954846706
1983-01-10	-5.612879244273375
1983-01-11	-5.61508237697652
1983-01-12	-5.617185770099351
1983-01-13	-5.618494143473262
1983-01-14	-5.610591409686183
1983-01-15	-5.579444740105233
1983-01-16	-5.526554358995563
1983-01-17	-5.462494832767949
1983-01-18	-5.4564900388606965
1983-01-19	-5.447318676751134
1983-01-20	-5.439530072912808
1983-01-21	-5.437854128106409
1983-01-22	-5.436113379978865
1983-01-23	-5.4302316595153215
1983-01-24	-5.431921605502761
1983-01-25	-5.435285357020415
1983-01-26	-5.435294890424241
1983-01-27	-5.429337759966274
1983-01-28	-5.426060802159393
1983-01-29	-5.425223345669194
1983-01-30	-5.407217490122487
1983-01-31	-5.398504424274115
1983-02-01	-5.390797859511593
1983-02-02	-5.387386684002884
1983-02-03	-5.389593778502572
1983-02-04	-5.3876800740327795
1983-02-05	-5.380152349151702
1983-02-06	-5.376587895979516
1983-02-07	-5.3786908523516885
1983-02-08	-5.381742399354078
1983-02-09	-5.386214446648526
1983-02-10	-5.24626178087571
1983-02-11	-5.198392978466293
1983-02-12	-5.198689190839607
1983-02-13	-5.163093981748034
1983-02-14	-5.151843142293995
1983-02-15	-5.023003916814591
1983-02-16	-4.957426559322968
1983-02-17	-4.95983127034575
1983-02-18	-4.949839507012414
1983-02-19	-4.883860534440586
1983-02-20	-4.838381261303297
1983-02-21	-4.838584605601089
1983-02-22	-4.841296679840347
1983-02-23	-4.840026931794521
1983-02-24	-4.8432161854569715
1983-02-25	-4.847013622052303
1983-02-26	-4.849372307297191
1983-02-27	-4.85288740552046
1983-02-28	-4.856159787856621
1983-03-01	-4.859397709510189
1983-03-02	-4.778468591516898
1983-03-03	-4.701520125197125
1983-03-04	-4.697211376673675
1983-03-05	-4.697800955769767
1983-03-06	-4.696370779835484
1983-03-07	-4.668909609557069
1983-03-08	-4.661603430181157
1983-03-09	-4.590981539641101
1983-03-10	-4.518083857549
1983-03-11	-4.4936860218352495
1983-03-12	-4.485058551626228
1983-03-13	-4.475646929313911
1983-03-14	-4.474096766119546
1983-03-15	-4.473280464921204
1983-03-16	-4.475110784749804
1983-03-17	-4.461217657995652
1983-03-18	-4.436228799312876
1983-03-19	-4.393210556865854
1983-03-20	-4.323369453971381
1983-03-21	-4.307306026964337
1983-03-22	-4.2934351898330645
1983-03-23	-4.289088891135593
1983-03-24	-4.288132569103743
1983-03-25	-4.288237179621807
1983-03-26	-4.287278576043723
1983-03-27	-4.285583827234987
1983-03-28	-4.2881552429308
1983-03-29	-4.29164722278149
1983-03-30	-4.293746268710179
1983-03-31	-4.240156098596713
1983-04-01	-4.226345603382182
1983-04-02	-4.228521467828644
1983-04-03	-4.233294908118915
1983-04-04	-4.208757567575683
1983-04-05	-4.196938360513388
1983-04-06	-4.160290364063943
1983-04-07	-4.150780733193212
1983-04-08	-4.155767208393693
1983-04-09	-4.163345752794864
1983-04-10	-4.1694256562022645
1983-04-11	-4.17209676607325
1983-04-12	-4.174295109980772
1983-04-13	-4.177213754867971
1983-04-14	-4.177869223312444
1983-04-15	-4.17246607230146
1983-04-16	-4.164872598887306
1983-04-17	-4.164037834397199
1983-04-18	-4.069452235657461
1983-04-19	-3.982242940613882
1983-04-20	-3.93089972042672
1983-04-21	-3.895739099215948
1983-04-22	-3.8981382057992597
1983-04-23	-3.903510726236603
1983-04-24	-3.8677212809604624
1983-04-25	-3.7865016931076845
1983-04-26	-3.756302483589634
1983-04-27	-3.738732874096552
1983-04-28	-3.7415681107894274
1983-04-29	-3.743787900781249
1983-04-30	-3.744157099116343
1983-05-01	-3.7425367206111764
1983-05-02	-3.7445756341943204
1983-05-03	-3.713923944269289
1983-05-04	-3.6339030233460345
1983-05-05	-3.6238016443088856
1983-05-06	-3.6026695886989613
1983-05-07	-3.545590420111492
1983-05-08	-3.5314387435473265
1983-05-09	-3.3597460637603387
1983-05-10	-3.272425598831812
1983-05-11	-3.2299173331458864
1983-05-12	-3.2217551643174946
1983-05-13	-3.215993535794544
1983-05-14	-3.2193116440046934
1983-05-15	-3.2223853487792713
1983-05-16	-3.2262170255445497
1983-05-17	-3.220121282283647
1983-05-18	-3.1942521599454494
1983-05-19	-3.1547096031126625
1983-05-20	-3.129669234841769
1983-05-21	-3.114110342311495
1983-05-22	-3.085118548335065
1983-05-23	-3.056458699942106
1983-05-24	-3.0595424075513646
1983-05-25	-3.0645417405696618
1983-05-26	-3.067554104220158
1983-05-27	-3.0651200442891735
1983-05-28	-3.06365987027943
1983-05-29	-3.056524167167076
1983-05-30	-3.0257235271626186
1983-05-31	-3.0163760805904793
1983-06-01	-3.0170169622848872
1983-06-02	-3.0228974414898175
1983-06-03	-3.0130612909870136
1983-06-04	-3.0145790105824437
1983-06-05	-3.0193616857296535
1983-06-06	-3.0230114310970038
1983-06-07	-3.030881104107559
1983-06-08	-3.0335964791637515
1983-06-09	-3.0019950415732595
1983-06-10	-3.015373263470236
1983-06-11	-3.026654796118911
1983-06-12	-3.0391473053779476
1983-06-13	-3.0533478532318723
1983-06-14	-3.098882937105288
1983-06-15	-3.033886975775591
1983-06-16	-2.9798590352602368
1983-06-17	-2.988861321144932
1983-06-18	-2.9961829572343
1983-06-19	-2.9111842633207363
1983-06-20	-2.828577043134551
1983-06-21	-2.823001432647799
1983-06-22	-2.8100373043890405
1983-06-23	-2.814020007971248
1983-06-24	-2.835073738631106
1983-06-25	-2.882940111227737
1983-06-26	-3.0677622226916696
1983-06-27	-3.1848941105386093
1983-06-28	-3.305947584721551
1983-06-29	-3.564663699599846
1983-06-30	-4.024143734407304
1983-07-01	-4.74645795480492
1983-07-02	-5.849758207618342
1983-07-03	-6.708748255737953
1983-07-04	-7.068428197726137
1983-07-05	-7.492824649620781
1983-07-06	-8.229926010236603
1983-07-07	-8.649680072629499
1983-07-08	-8.85077074695506
1983-07-09	-8.988597439563758
1983-07-10	-9.144064689799649
1983-07-11	-9.290869509944152
1983-07-12	-9.404020962497109
1983-07-13	-9.387112092560608
1983-07-14	-9.495381484270357
1983-07-15	-9.093110300744495
1983-07-16	-9.149193996855516
1983-07-17	-9.334255691339717
1983-07-18	-9.699132583340596
1983-07-19	-9.854649482442767
1983-07-20	-10.14145678723856
1983-07-21	-10.426567782298154
1983-07-22	-10.803978182543943
1983-07-23	-11.350980472306246
1983-07-24	-12.051493148956663
1983-07-25	-12.720690386121447
1983-07-26	-13.048807661812198
1983-07-27	-13.132372689778567
1983-07-28	-13.234589111387809
1983-07-29	-13.26980989780806
1983-07-30	-13.249734952544351
1983-07-31	-13.163731668601358
1983-08-01	-13.13385967618332
1983-08-02	-13.16041924260034
1983-08-03	-13.249386823809182
1983-08-04	-13.425342394591965
1983-08-05	-13.565457903104136
1983-08-06	-13.58376787551289
1983-08-07	-13.619967844859286
1983-08-08	-13.670295821487738
1983-08-09	-13.703614911184339
1983-08-10	-13.7026301762685
1983-08-11	-13.685052200336877
1983-08-12	-13.520904805013984
1983-08-13	-13.45864997732042
1983-08-14	-13.43322416589788
1983-08-15	-13.378766621544727
1983-08-16	-13.328238543224128
1983-08-17	-13.267696411501756
1983-08-18	-13.028787407842472
1983-08-19	-12.917435767870625
1983-08-20	-12.796234570240102
1983-08-21	-12.76370833434137
1983-08-22	-12.743723383734284
1983-08-23	-12.765286229039294
1983-08-24	-12.830247869297956
1983-08-25	-12.869207158462697
1983-08-26	-12.845168516461634
1983-08-27	-12.858057559340956
1983-08-28	-13.231653768797443
1983-08-29	-13.250941008479593
1983-08-30	-13.268252635097618
1983-08-31	-13.302761105869138
1983-09-01	-13.19018509127552
1983-09-02	-13.183863108777
1983-09-03	-13.184129282290769
1983-09-04	-13.192178256274836
1983-09-05	-13.201420816220498
1983-09-06	-13.25919084661927
1983-09-07	-13.545104269940062
1983-09-08	-13.835436253156718
1983-09-09	-14.001982852967704
1983-09-10	-14.023180287473533
1983-09-11	-14.034580033989776
1983-09-12	-14.028127538222357
1983-09-13	-13.955346274253149
1983-09-14	-13.908989399793853
1983-09-15	-13.831571933653215
1983-09-16	-13.642707096518283
1983-09-17	-13.253836349708134
1983-09-18	-13.231921947110358
1983-09-19	-13.194530063719192
1983-09-20	-12.958148619541895
1983-09-21	-12.697740436612673
1983-09-22	-12.61043233139483
1983-09-23	-12.596317201074104
1983-09-24	-12.57665142477222
1983-09-25	-12.399804007319322
1983-09-26	-12.257104144310688
1983-09-27	-12.234876041578001
1983-09-28	-12.1702517364855
1983-09-29	-12.16800517771063
1983-09-30	-12.173890404071349
1983-10-01	-12.16607977562703
1983-10-02	-12.157779547266
1983-10-03	-12.141882500441897
1983-10-04	-12.10111318385231
1983-10-05	-12.091105612620101
1983-10-06	-12.085671891346777
1983-10-07	-12.080276953392861
1983-10-08	-12.065697247523588
1983-10-09	-12.003299268036873
1983-10-10	-11.956082406019238
1983-10-11	-11.938552162811614
1983-10-12	-11.932181987950548
1983-10-13	-11.915906400089089
1983-10-14	-11.892306793533606
1983-10-15	-11.851922506032427
1983-10-16	-11.796776721835837
1983-10-17	-11.737856624702353
1983-10-18	-11.580035655306347
1983-10-19	-11.496113147416217
1983-10-20	-11.423047709740054
1983-10-21	-11.360839162598468
1983-10-22	-11.312522308727475
1983-10-23	-11.275510148927157
1983-10-24	-10.910053528529243
1983-10-25	-10.773469116254148
1983-10-26	-10.645649787439133
1983-10-27	-10.607662162567737
1983-10-28	-10.377426004453465
1983-10-29	-10.31984657324616
1983-10-30	-10.181252870882226
1983-10-31	-10.102216047197196
1983-11-01	-10.052745560579051
1983-11-02	-10.044074353044465
1983-11-03	-10.009372295914773
1983-11-04	-9.999660359189487
1983-11-05	-9.987317938825388
1983-11-06	-9.971568711529208
1983-11-07	-9.911887800312446
1983-11-08	-9.898216878570311
1983-11-09	-9.893188269837914
1983-11-10	-9.88844286726588
1983-11-11	-9.877922781479008
1983-11-12	-9.827929061844682
1983-11-13	-9.786050923897186
1983-11-14	-9.74350009457633
1983-11-15	-9.641174712033845
1983-11-16	-9.576697314712039
1983-11-17	-9.558892947786656
1983-11-18	-9.531140855224887
1983-11-19	-9.479289938243575
1983-11-20	-9.44896974820611
1983-11-21	-9.419095552802695
1983-11-22	-9.384907695145031
1983-11-23	-9.377275868007253
1983-11-24	-9.273442335215833
1983-11-25	-9.150527706472284
1983-11-26	-9.04461782262323
1983-11-27	-8.960518389000953
1983-11-28	-8.942337222416313
1983-11-29	-8.940202201445796
1983-11-30	-8.927912932271434
1983-12-01	-8.921632432243804
1983-12-02	-8.924598415100782
1983-12-03	-8.900927814378353
1983-12-04	-8.884691030299656
1983-12-05	-8.882203593515296
1983-12-06	-8.880726491994245
1983-12-07	-8.873043983158894
1983-12-08	-8.856490987403731
1983-12-09	-8.856251429383747
1983-12-10	-8.820922067385355
1983-12-11	-8.76705317669066
1983-12-12	-8.740482229290084
1983-12-13	-8.725938797408661
1983-12-14	-8.688221381669258
1983-12-15	-8.685589471884459
1983-12-16	-8.660885170973646
1983-12-17	-8.644833497423615
1983-12-18	-8.595967838870203
1983-12-19	-8.592361878159751
1983-12-20	-8.569390497366587
1983-12-21	-8.569380856290152
1983-12-22	-8.488355275894836
1983-12-23	-8.377466619674895
1983-12-24	-8.365904511340778
1983-12-25	-8.355950934507531
1983-12-26	-8.294402803158484
1983-12-27	-8.26780936596906
1983-12-28	-8.259444632527131
1983-12-29	-8.260561402437045
1983-12-30	-8.258522055901334
1983-12-31	-8.257220440665485
1984-01-01	-8.356181351120535
1984-01-02	-8.348525377842053
1984-01-03	-8.33508892049611
1984-01-04	-8.331486184764698
1984-01-05	-8.325411077819927
1984-01-06	-8.304172361529247
1984-01-07	-8.290281258398021
1984-01-08	-8.290108407067734
1984-01-09	-8.28824656760928
1984-01-10	-8.291257526702427
1984-01-11	-8.288022590428358
1984-01-12	-8.266909568364735
1984-01-13	-8.256223083620634
1984-01-14	-8.25084587949666
1984-01-15	-8.231278233356889
1984-01-16	-8.17057210209147
1984-01-17	-8.090511577192666
1984-01-18	-8.029844945932222
1984-01-19	-7.996787367993367
1984-01-20	-7.972454602666326
1984-01-21	-7.935619366919944
1984-01-22	-7.924935908046695
1984-01-23	-7.863675017271476
1984-01-24	-7.860135138432481
1984-01-25	-7.8549027945426575
1984-01-26	-7.851098123234301
1984-01-27	-7.797661396003763
1984-01-28	-7.656782819685347
1984-01-29	-7.523656497614139
1984-01-30	-7.515618604444614
1984-01-31	-7.467446246722693
1984-02-01	-7.460982901218475
1984-02-02	-7.4609435301853235
1984-02-03	-7.444827020155861
1984-02-04	-7.406813305215491
1984-02-05	-7.38319234734456
1984-02-06	-7.3570367849332765
1984-02-07	-7.323957643631203
1984-02-08	-7.310731904966241
1984-02-09	-7.309352098536858
1984-02-10	-7.278918836860538
1984-02-11	-7.224614637233633
1984-02-12	-7.1242255009488815
1984-02-13	-6.902070828008135
1984-02-14	-6.73428520850152
1984-02-15	-6.570409360609693
1984-02-16	-6.489063488356534
1984-02-17	-6.291928714326645
1984-02-18	-6.072556805239767
1984-02-19	-6.0134338647257195
1984-02-20	-6.015309157276613
1984-02-21	-5.998522727466759
1984-02-22	-5.81087994343446
1984-02-23	-5.782172281912841
1984-02-24	-5.753260467709815
1984-02-25	-5.645609576648887
1984-02-26	-5.615860889425623
1984-02-27	-5.5505936656408235
1984-02-28	-5.529622196187224
1984-02-29	-5.5127796265530895
1984-03-01	-5.473509497057955
1984-03-02	-5.338138306606952
1984-03-03	-5.255085140349698
1984-03-04	-5.156800477442705
1984-03-05	-5.132247872108861
1984-03-06	-5.064525970882775
1984-03-07	-5.016459086076848
1984-03-08	-5.012819972791675
1984-03-09	-4.987406862086763
1984-03-10	-4.938741022159866
1984-03-11	-4.8107321122504425
1984-03-12	-4.805984031341251
1984-03-13	-4.74412859374206
1984-03-14	-4.674146811468299
1984-03-15	-4.653613006269074
1984-03-16	-4.645714593592394
1984-03-17	-4.6421459038706026
1984-03-18	-4.645268543135926
1984-03-19	-4.646509929164011
1984-03-20	-4.648675613923064
1984-03-21	-4.647502170008745
1984-03-22	-4.61107928671785
1984-03-23	-4.615326819825177
1984-03-24	-4.606767355693754
1984-03-25	-4.515710207883592
1984-03-26	-4.39731133053713
1984-03-27	-4.379281933936453
1984-03-28	-4.370586584134782
1984-03-29	-4.369814821838324
1984-03-30	-4.370481893603278
1984-03-31	-4.371332162097565
1984-04-01	-4.374966828388983
1984-04-02	-4.3794830333667445
1984-04-03	-4.368553304265735
1984-04-04	-4.3628906426872165
1984-04-05	-4.345590474467598
1984-04-06	-4.341379201997674
1984-04-07	-4.337362673089766
1984-04-08	-4.339769404420642
1984-04-09	-4.337865698969259
1984-04-10	-4.315331757468596
1984-04-11	-4.304612007690693
1984-04-12	-4.307634822630255
1984-04-13	-4.305260663332399
1984-04-14	-4.306466812799695
1984-04-15	-4.30966699738914
1984-04-16	-4.3136482616650875
1984-04-17	-4.313809108081335
1984-04-18	-4.312840116201747
1984-04-19	-4.31488994466734
1984-04-20	-4.317538081854095
1984-04-21	-4.323074381169234
1984-04-22	-4.3292104601962915
1984-04-23	-4.308676836888122
1984-04-24	-4.309546339875062
1984-04-25	-4.313805936730925
1984-04-26	-4.31883757646876
1984-04-27	-4.2469897466381745
1984-04-28	-4.180307661187421
1984-04-29	-4.159707763680752
1984-04-30	-4.160313784300664
1984-05-01	-4.16325907004111
1984-05-02	-4.14398804064651
1984-05-03	-4.100831009121648
1984-05-04	-4.0528058653451655
1984-05-05	-3.969125193304019
1984-05-06	-3.953261855603688
1984-05-07	-3.934989996372268
1984-05-08	-3.9390552675123844
1984-05-09	-3.941709596361208
1984-05-10	-3.9185901412634303
1984-05-11	-3.9008263237648233
1984-05-12	-3.882392905764256
1984-05-13	-3.889143047036484
1984-05-14	-3.895305263752478
1984-05-15	-3.8618603114059447
1984-05-16	-3.8226469205658296
1984-05-17	-3.795109383832341
1984-05-18	-3.797775955413745
1984-05-19	-3.7662426313713286
1984-05-20	-3.7388379253854316
1984-05-21	-3.74440741229224
1984-05-22	-3.7398167245853378
1984-05-23	-3.716624218779276
1984-05-24	-3.7011199834369384
1984-05-25	-3.7018103146114214
1984-05-26	-3.704582145456043
1984-05-27	-3.6726007505307914
1984-05-28	-3.5347193398701764
1984-05-29	-3.4775428447992125
1984-05-30	-3.4707402201707245
1984-05-31	-3.481596840387067
1984-06-01	-3.440920723555391
1984-06-02	-3.3047402534108894
1984-06-03	-3.2595198038854205
1984-06-04	-3.2151538566081417
1984-06-05	-3.1496364016113434
1984-06-06	-3.122697932923791
1984-06-07	-3.0313417809307444
1984-06-08	-3.027401975310732
1984-06-09	-2.9853958483454885
1984-06-10	-2.9845357923993756
1984-06-11	-2.7347401349265485
1984-06-12	-2.482625823652964
1984-06-13	-2.4469925557142655
1984-06-14	-2.448681274915015
1984-06-15	-2.4517546385040028
1984-06-16	-2.4000892305719335
1984-06-17	-2.4055510434671987
1984-06-18	-2.3153519916184537
1984-06-19	-2.3096197935310148
1984-06-20	-2.2666036816586344
1984-06-21	-2.2993040654810972
1984-06-22	-2.3577633383248147
1984-06-23	-2.468698543188408
1984-06-24	-2.704189772451902
1984-06-25	-2.983707910615557
1984-06-26	-3.2764736589317485
1984-06-27	-3.6131427537393757
1984-06-28	-4.016099633206503
1984-06-29	-4.678781167906683
1984-06-30	-5.612628656741858
1984-07-01	-6.592355890911199
1984-07-02	-7.385185742620185
1984-07-03	-7.894579670789039
1984-07-04	-8.329214769868154
1984-07-05	-8.687906941119826
1984-07-06	-9.374610337066082
1984-07-07	-9.749237483901489
1984-07-08	-9.955617995806449
1984-07-09	-10.232527165496176
1984-07-10	-10.316997146350062
1984-07-11	-10.453466189099466
1984-07-12	-10.628962978727719
1984-07-13	-10.733814759365266
1984-07-14	-10.887212224757839
1984-07-15	-11.068591673697746
1984-07-16	-11.28743841735714
1984-07-17	-11.553853550321508
1984-07-18	-11.819996664872809
1984-07-19	-12.081418903561591
1984-07-20	-12.424888354842672
1984-07-21	-12.863769825458164
1984-07-22	-13.412912513018242
1984-07-23	-14.065098708923198
1984-07-24	-15.027763305373242
1984-07-25	-16.028975687802042
1984-07-26	-17.056642019340583
1984-07-27	-18.264257053311734
1984-07-28	-19.531321722701914
1984-07-29	-20.8824927644847
1984-07-30	-21.92332264084078
1984-07-31	-22.798701764621278
1984-08-01	-23.58969963292145
1984-08-02	-24.248408744597164
1984-08-03	-24.89530441644428
1984-08-04	-25.294189953719403
1984-08-05	-25.898642881499168
1984-08-06	-26.667770958342874
1984-08-07	-26.895651768813632
1984-08-08	-27.125685740218586
1984-08-09	-27.52240609108762
1984-08-10	-27.676375095727717
1984-08-11	-27.733781380595403
1984-08-12	-27.75980633489169
1984-08-13	-27.789163641884233
1984-08-14	-27.816007905916088
1984-08-15	-27.847601673057504
1984-08-16	-27.83011761662419
1984-08-17	-27.79396437576801
1984-08-18	-27.814199314527134
1984-08-19	-27.817158347208586
1984-08-20	-27.860055085328355
1984-08-21	-27.941408992880103
1984-08-22	-28.018330296011055
1984-08-23	-28.100108453534986
1984-08-24	-28.301069330161557
1984-08-25	-28.44612735729658
1984-08-26	-28.422890064711236
1984-08-27	-28.463085604396195
1984-08-28	-28.496280117154832
1984-08-29	-28.453244537585068
1984-08-30	-28.39664954277689
1984-08-31	-28.339284986688842
1984-09-01	-28.318201551036257
1984-09-02	-28.21180147872465
1984-09-03	-28.285639019313795
1984-09-04	-28.347786543119007
1984-09-05	-28.27766949176728
1984-09-06	-28.286991734562267
1984-09-07	-28.128198088064742
1984-09-08	-28.120015862350396
1984-09-09	-28.116713601858745
1984-09-10	-28.132637806839522
1984-09-11	-28.23428051007776
1984-09-12	-28.32841701594263
1984-09-13	-28.58846430299336
1984-09-14	-28.86089551450392
1984-09-15	-28.95640834103871
1984-09-16	-28.96284382089545
1984-09-17	-28.972886700738485
1984-09-18	-28.959524757668564
1984-09-19	-28.92610094823614
1984-09-20	-28.95108475805302
1984-09-21	-28.929736142997182
1984-09-22	-28.86267419783889
1984-09-23	-28.8123972819986
1984-09-24	-28.78269073656133
1984-09-25	-28.74711650117864
1984-09-26	-28.54959066269568
1984-09-27	-28.430318263639467
1984-09-28	-28.230831293813416
1984-09-29	-28.132403990908095
1984-09-30	-28.10878901148013
1984-10-01	-28.104009784965346
1984-10-02	-28.101462552555084
1984-10-03	-28.09870816655978
1984-10-04	-28.019036910089962
1984-10-05	-27.947471361655793
1984-10-06	-27.9300456146633
1984-10-07	-27.91580850224069
1984-10-08	-27.87077624077332
1984-10-09	-27.79988572491933
1984-10-10	-27.723642713756153
1984-10-11	-27.654761934967766
1984-10-12	-27.623455674107216
1984-10-13	-27.61520687084591
1984-10-14	-27.603143082918805
1984-10-15	-27.587380301021437
1984-10-16	-27.582329697753632
1984-10-17	-27.524362769737547
1984-10-18	-27.38370582879374
1984-10-19	-27.29891024627127
1984-10-20	-27.288357558568364
1984-10-21	-27.250748269897763
1984-10-22	-27.202572135355194
1984-10-23	-27.19219356591145
1984-10-24	-27.180739101013373
1984-10-25	-27.14387698222868
1984-10-26	-27.0946000479813
1984-10-27	-27.050855632348647
1984-10-28	-26.96198375574159
1984-10-29	-26.92227571481149
1984-10-30	-26.92354248446667
1984-10-31	-26.916849648376953
1984-11-01	-26.916642551773517
1984-11-02	-26.915331995435203
1984-11-03	-26.905456814787755
1984-11-04	-26.9000855781105
1984-11-05	-26.90155038922831
1984-11-06	-26.89974777486466
1984-11-07	-26.88262397534103
1984-11-08	-26.825749307028474
1984-11-09	-26.701815115227134
1984-11-10	-26.612579582027372
1984-11-11	-26.52853271798043
1984-11-12	-26.356809110663917
1984-11-13	-26.173743101678827
1984-11-14	-26.03923947620162
1984-11-15	-25.968244958255724
1984-11-16	-25.938343491925362
1984-11-17	-25.929296647421967
1984-11-18	-25.919673825828845
1984-11-19	-25.914664116099974
1984-11-20	-25.90543943164805
1984-11-21	-25.87636615139133
1984-11-22	-25.869051231133305
1984-11-23	-25.84787445659972
1984-11-24	-25.839568434640103
1984-11-25	-25.84177387396861
1984-11-26	-25.799141581465605
1984-11-27	-25.741360961346782
1984-11-28	-25.69942885167841
1984-11-29	-25.67875916306334
1984-11-30	-25.606692887306277
1984-12-01	-25.49648570090486
1984-12-02	-25.473809209026246
1984-12-03	-25.453327670071833
1984-12-04	-25.436501586145916
1984-12-05	-25.412846943133903
1984-12-06	-25.404324915894026
1984-12-07	-25.40143144291069
1984-12-08	-25.372738611224204
1984-12-09	-25.251399281054585
1984-12-10	-25.20060977134306
1984-12-11	-25.14476822789608
1984-12-12	-25.11585537989695
1984-12-13	-24.963199568504177
1984-12-14	-24.91358012877158
1984-12-15	-24.842396642245884
1984-12-16	-24.77981869458394
1984-12-17	-24.742567802822922
1984-12-18	-24.721859461898788
1984-12-19	-24.7185160314183
1984-12-20	-24.66802021845297
1984-12-21	-24.549485247328224
1984-12-22	-24.543661944648143
1984-12-23	-24.51341059925657
1984-12-24	-24.4798721457955
1984-12-25	-24.34752843770019
1984-12-26	-24.16697449655817
1984-12-27	-24.01982218153849
1984-12-28	-24.011137157756558
1984-12-29	-24.00860952479778
1984-12-30	-23.999500078126754
1984-12-31	-23.991009349972916
1985-01-01	-24.056732547218893
1985-01-02	-24.060595742756373
1985-01-03	-24.063922121708924
1985-01-04	-24.04480451650863
1985-01-05	-23.99349171218345
1985-01-06	-23.918176724820785
1985-01-07	-23.893902689056443
1985-01-08	-23.876065552766295
1985-01-09	-23.87273836395325
1985-01-10	-23.837409677687166
1985-01-11	-23.78800662291607
1985-01-12	-23.673669528756847
1985-01-13	-23.589954653079946
1985-01-14	-23.42785840329442
1985-01-15	-23.389552111036558
1985-01-16	-23.38004622438706
1985-01-17	-23.378016071686595
1985-01-18	-23.379983269770715
1985-01-19	-23.37763932460441
1985-01-20	-23.377706801380675
1985-01-21	-23.373658841802527
1985-01-22	-23.37088203370573
1985-01-23	-23.366755477557565
1985-01-24	-23.35651013250024
1985-01-25	-23.353623933641707
1985-01-26	-23.352003172325684
1985-01-27	-23.354176984168628
1985-01-28	-23.23330219871326
1985-01-29	-23.152890816314663
1985-01-30	-23.12400373865034
1985-01-31	-23.057978563333915
1985-02-01	-23.045892492373344
1985-02-02	-23.048840687905066
1985-02-03	-23.04728697037824
1985-02-04	-23.035765494597968
1985-02-05	-23.0356285348286
1985-02-06	-23.037180942434077
1985-02-07	-23.040200420368333
1985-02-08	-23.043884057270372
1985-02-09	-23.04836679715
1985-02-10	-23.049903962154318
1985-02-11	-23.04911987127169
1985-02-12	-23.04789028601108
1985-02-13	-23.048208751724406
1985-02-14	-23.04502520610401
1985-02-15	-23.04195313552708
1985-02-16	-23.02933609791067
1985-02-17	-23.02203365962429
1985-02-18	-23.028215064065957
1985-02-19	-22.917218363352465
1985-02-20	-22.90338550197179
1985-02-21	-22.86546493687584
1985-02-22	-22.851446735422304
1985-02-23	-22.76646635667914
1985-02-24	-22.766970737446098
1985-02-25	-22.76931962202378
1985-02-26	-22.74791844121818
1985-02-27	-22.71798098277976
1985-02-28	-22.714255974660766
1985-03-01	-22.70149016131675
1985-03-02	-22.56617037798153
1985-03-03	-22.456509961257044
1985-03-04	-22.4040919431852
1985-03-05	-22.368379260936955
1985-03-06	-22.285243066247364
1985-03-07	-22.230023117771243
1985-03-08	-22.161944471373012
1985-03-09	-22.15038266194038
1985-03-10	-21.995600356242168
1985-03-11	-21.887036023326782
1985-03-12	-21.802301036107956
1985-03-13	-21.75259619816907
1985-03-14	-21.72780470167501
1985-03-15	-21.718495117981266
1985-03-16	-21.697165650346356
1985-03-17	-21.689384292813234
1985-03-18	-21.69396962664845
1985-03-19	-21.694160300833612
1985-03-20	-21.66258656388678
1985-03-21	-21.61802967418095
1985-03-22	-21.500716847898573
1985-03-23	-21.477431243643135
1985-03-24	-21.477227071964904
1985-03-25	-21.430738243241098
1985-03-26	-21.421707630811962
1985-03-27	-21.421674543753834
1985-03-28	-21.422888008224586
1985-03-29	-21.425810482389924
1985-03-30	-21.42992324296768
1985-03-31	-21.43456445848002
1985-04-01	-21.438004575891373
1985-04-02	-21.441486977610545
1985-04-03	-21.445382565276255
1985-04-04	-21.450137611341326
1985-04-05	-21.453812952187093
1985-04-06	-21.457450654050437
1985-04-07	-21.44615827241736
1985-04-08	-21.40412522635383
1985-04-09	-21.35254575680494
1985-04-10	-21.34130286981588
1985-04-11	-21.313295121254992
1985-04-12	-21.30804942634196
1985-04-13	-21.301239237120953
1985-04-14	-21.27937756796543
1985-04-15	-21.278812500859697
1985-04-16	-21.26231240490313
1985-04-17	-21.249373471637313
1985-04-18	-21.24430768383564
1985-04-19	-21.233254125830182
1985-04-20	-21.231207538184098
1985-04-21	-21.229528415204953
1985-04-22	-21.199258267622202
1985-04-23	-21.179538046928016
1985-04-24	-21.176230595693248
1985-04-25	-21.17791270613052
1985-04-26	-21.18334250125896
1985-04-27	-21.195524760461733
1985-04-28	-21.203037106889656
1985-04-29	-21.199005261759872
1985-04-30	-21.1963541722402
1985-05-01	-21.184438267456102
1985-05-02	-21.17324496234627
1985-05-03	-21.14051662856711
1985-05-04	-21.02987774886051
1985-05-05	-20.993934537168023
1985-05-06	-20.940801897629242
1985-05-07	-20.933552919735348
1985-05-08	-20.820798223939335
1985-05-09	-20.80535009299774
1985-05-10	-20.809711627850785
1985-05-11	-20.814231914001503
1985-05-12	-20.778321402142584
1985-05-13	-20.714518295291704
1985-05-14	-20.65585951976452
1985-05-15	-20.62305331987203
1985-05-16	-20.619334922507154
1985-05-17	-20.61471642234179
1985-05-18	-20.619034707566215
1985-05-19	-20.622810809630508
1985-05-20	-20.627155600181894
1985-05-21	-20.631391043854176
1985-05-22	-20.635479343634465
1985-05-23	-20.639488195640464
1985-05-24	-20.60202495329409
1985-05-25	-20.569904982339335
1985-05-26	-20.565470203717105
1985-05-27	-20.492305333087366
1985-05-28	-20.47648203518174
1985-05-29	-20.479085916303156
1985-05-30	-20.48277910944208
1985-05-31	-20.454834505460454
1985-06-01	-20.441047920158034
1985-06-02	-20.42748525459472
1985-06-03	-20.379555728556642
1985-06-04	-20.365269539698563
1985-06-05	-20.34224175965221
1985-06-06	-20.316831503097532
1985-06-07	-20.315485455151443
1985-06-08	-20.323432808179984
1985-06-09	-20.334474619569228
1985-06-10	-20.333557544306007
1985-06-11	-20.258228720358783
1985-06-12	-20.209725373077298
1985-06-13	-20.206889931731652
1985-06-14	-20.229408656380155
1985-06-15	-20.340248444482746
1985-06-16	-20.66584924773761
1985-06-17	-20.95890198132974
1985-06-18	-21.413758226649232
1985-06-19	-21.845639303142946
1985-06-20	-21.977994581122477
1985-06-21	-22.101693321817763
1985-06-22	-22.241174975693433
1985-06-23	-22.433749162318318
1985-06-24	-22.694540473553985
1985-06-25	-23.04895431145
1985-06-26	-22.966215946646216
1985-06-27	-22.924908021317346
1985-06-28	-22.909649054543458
1985-06-29	-22.899980154556093
1985-06-30	-22.901560619837433
1985-07-01	-22.938250965956723
1985-07-02	-23.054120107483445
1985-07-03	-23.16754959696343
1985-07-04	-23.317617615770754
1985-07-05	-23.51402162213645
1985-07-06	-23.731092299273964
1985-07-07	-23.771909030894204
1985-07-08	-23.709050536261497
1985-07-09	-23.848235903062893
1985-07-10	-23.977184536348577
1985-07-11	-24.093613011085143
1985-07-12	-24.26401441989458
1985-07-13	-24.487758522640522
1985-07-14	-24.45047749855107
1985-07-15	-24.6377012972545
1985-07-16	-24.8326627091919
1985-07-17	-25.082388133503688
1985-07-18	-25.535148190630935
1985-07-19	-26.09904072117993
1985-07-20	-26.58737171845801
1985-07-21	-27.040846258522677
1985-07-22	-27.491101617137357
1985-07-23	-27.909996184527184
1985-07-24	-28.251371260828737
1985-07-25	-28.59185311158766
1985-07-26	-28.997888971955188
1985-07-27	-29.40343848408767
1985-07-28	-29.725194132479412
1985-07-29	-30.083159607140097
1985-07-30	-30.493008459661187
1985-07-31	-31.001340549418128
1985-08-01	-31.755737405448535
1985-08-02	-32.41509359703023
1985-08-03	-32.93431722432984
1985-08-04	-33.5091288083955
1985-08-05	-33.95667210408337
1985-08-06	-34.41822188565096
1985-08-07	-34.88039984365949
1985-08-08	-35.17601341315468
1985-08-09	-35.29378159367792
1985-08-10	-35.545980064219854
1985-08-11	-35.81889065632413
1985-08-12	-35.99712759128584
1985-08-13	-36.194721875686355
1985-08-14	-36.53002941295172
1985-08-15	-36.93415904834241
1985-08-16	-37.310286408427125
1985-08-17	-37.698809006230576
1985-08-18	-37.90495254420267
1985-08-19	-38.10773117125311
1985-08-20	-38.310404278639595
1985-08-21	-38.46061777616457
1985-08-22	-38.44818813530436
1985-08-23	-38.2345335510835
1985-08-24	-38.22177469410017
1985-08-25	-38.221877373498266
1985-08-26	-38.21198456804126
1985-08-27	-38.14373664044763
1985-08-28	-38.089337894280696
1985-08-29	-38.04382060459975
1985-08-30	-38.03575989960616
1985-08-31	-38.02315179189827
1985-09-01	-38.019421151623845
1985-09-02	-38.01472942094326
1985-09-03	-37.69232357459112
1985-09-04	-37.474582410671616
1985-09-05	-37.47383332488178
1985-09-06	-37.273240821840375
1985-09-07	-37.331811488977024
1985-09-08	-37.319031992206305
1985-09-09	-37.31816305170507
1985-09-10	-37.360418726195036
1985-09-11	-37.51652867847912
1985-09-12	-37.49048006490881
1985-09-13	-37.46403765890156
1985-09-14	-37.460065003885944
1985-09-15	-37.57208510102616
1985-09-16	-37.667846815789794
1985-09-17	-37.73636161699886
1985-09-18	-37.823972107256886
1985-09-19	-37.873208244560374
1985-09-20	-37.924517022509804
1985-09-21	-37.894560979665215
1985-09-22	-38.0896573662705
1985-09-23	-38.289002012924726
1985-09-24	-38.29619005046056
1985-09-25	-38.23521010387668
1985-09-26	-38.09389173667274
1985-09-27	-37.933534006112126
1985-09-28	-37.84256407523115
1985-09-29	-37.801356245994064
1985-09-30	-37.75115179213216
1985-10-01	-37.747839592223926
1985-10-02	-37.68171386588734
1985-10-03	-37.620114106190286
1985-10-04	-37.58143484765117
1985-10-05	-37.549758004383804
1985-10-06	-37.46855196579058
1985-10-07	-37.34993787578958
1985-10-08	-37.29758460911754
1985-10-09	-37.20102002661285
1985-10-10	-37.118719054261746
1985-10-11	-37.054841105611345
1985-10-12	-36.9105690273011
1985-10-13	-36.78403892254259
1985-10-14	-36.68923810498753
1985-10-15	-36.567360312591106
1985-10-16	-36.48476962846134
1985-10-17	-36.237646613425255
1985-10-18	-35.97316192842322
1985-10-19	-35.910421291794634
1985-10-20	-35.89682776505072
1985-10-21	-35.74146630099351
1985-10-22	-35.585552714349625
1985-10-23	-35.46730091402432
1985-10-24	-35.45168470069379
1985-10-25	-35.35458034674839
1985-10-26	-35.3150515797446
1985-10-27	-35.28544995412693
1985-10-28	-35.217399942202896
1985-10-29	-35.1804917389955
1985-10-30	-35.1635318489285
1985-10-31	-35.1499967077757
1985-11-01	-35.106168004708934
1985-11-02	-35.08912626136107
1985-11-03	-35.0670359815325
1985-11-04	-34.86239761227615
1985-11-05	-34.60882944727384
1985-11-06	-34.59604738450076
1985-11-07	-34.56896662608929
1985-11-08	-34.4498422813439
1985-11-09	-34.368529479489254
1985-11-10	-34.293846483938296
1985-11-11	-34.27450121035826
1985-11-12	-34.25325846978415
1985-11-13	-34.235671542345955
1985-11-14	-34.18838625302379
1985-11-15	-34.03540455551509
1985-11-16	-33.84766989003796
1985-11-17	-33.74074590700132
1985-11-18	-33.66099419467828
1985-11-19	-33.54142426397965
1985-11-20	-33.50758323326667
1985-11-21	-33.504420079391366
1985-11-22	-33.50264864707209
1985-11-23	-33.498280654279306
1985-11-24	-33.49672179843305
1985-11-25	-33.4818816783568
1985-11-26	-33.43628633583819
1985-11-27	-33.428398730473994
1985-11-28	-33.42509609442541
1985-11-29	-33.42189333069641
1985-11-30	-33.41147333256142
1985-12-01	-33.413888407712896
1985-12-02	-33.41151032281915
1985-12-03	-33.39391191311455
1985-12-04	-33.35076843734026
1985-12-05	-33.268234083412786
1985-12-06	-33.25743887879496
1985-12-07	-33.19305178686778
1985-12-08	-33.1502603926262
1985-12-09	-33.12750666457797
1985-12-10	-33.111267880813585
1985-12-11	-33.09510273180322
1985-12-12	-33.084696204493795
1985-12-13	-33.08177988610026
1985-12-14	-33.07278114714778
1985-12-15	-33.060563917652416
1985-12-16	-33.0553875201104
1985-12-17	-33.04990757324848
1985-12-18	-33.02068927717647
1985-12-19	-33.012857852863064
1985-12-20	-33.00618955410185
1985-12-21	-33.00546508359573
1985-12-22	-33.00435057231929
1985-12-23	-32.98701905178484
1985-12-24	-32.98086675944192
1985-12-25	-32.97947735802549
1985-12-26	-32.981228962969396
1985-12-27	-32.98441049266119
1985-12-28	-32.988703405646326
1985-12-29	-32.97754172362138
1985-12-30	-32.976246536279085
1985-12-31	-32.974202392641445
1986-01-01	-32.98980936290944
1986-01-02	-32.932721060744406
1986-01-03	-32.92165278684008
1986-01-04	-32.92347809807787
1986-01-05	-32.925878593641166
1986-01-06	-32.9150063015185
1986-01-07	-32.88376375607146
1986-01-08	-32.85050051660574
1986-01-09	-32.83972934757546
1986-01-10	-32.839068020591284
1986-01-11	-32.83193318297881
1986-01-12	-32.82681681413603
1986-01-13	-32.82222596512538
1986-01-14	-32.822736247672346
1986-01-15	-32.824516447562345
1986-01-16	-32.826456793494515
1986-01-17	-32.82948984727329
1986-01-18	-32.832639042975686
1986-01-19	-32.831156940179795
1986-01-20	-32.83225992198954
1986-01-21	-32.835874023135084
1986-01-22	-32.837385997127214
1986-01-23	-32.83944601333288
1986-01-24	-32.842185240782584
1986-01-25	-32.83264416107772
1986-01-26	-32.794462874877865
1986-01-27	-32.67893291017764
1986-01-28	-32.689344638233976
1986-01-29	-32.66670471043322
1986-01-30	-32.60850651412841
1986-01-31	-32.54489400618435
1986-02-01	-32.20437872546537
1986-02-02	-32.155500006519915
1986-02-03	-31.935868187122008
1986-02-04	-31.66681093972401
1986-02-05	-31.549431471194094
1986-02-06	-31.38471503341723
1986-02-07	-31.33746199738022
1986-02-08	-31.318929339877528
1986-02-09	-31.307043777632696
1986-02-10	-31.29701955226001
1986-02-11	-31.22627789889008
1986-02-12	-31.22649554253458
1986-02-13	-31.229564891885577
1986-02-14	-31.231529321764395
1986-02-15	-31.214338005703116
1986-02-16	-31.213239346615914
1986-02-17	-31.21344902662938
1986-02-18	-31.214996924659637
1986-02-19	-31.214328605585234
1986-02-20	-31.214107328794825
1986-02-21	-31.214745419885848
1986-02-22	-31.214217202537768
1986-02-23	-31.20472320298089
1986-02-24	-31.196584716045532
1986-02-25	-31.1900728017204
1986-02-26	-31.182024652224168
1986-02-27	-31.176789199851047
1986-02-28	-31.12429689045483
1986-03-01	-31.09490612889702
1986-03-02	-31.07724529855966
1986-03-03	-31.06622290435212
1986-03-04	-30.966820830430613
1986-03-05	-30.94995230393447
1986-03-06	-30.951358618670984
1986-03-07	-30.951873655855426
1986-03-08	-30.92014892591331
1986-03-09	-30.880800132911933
1986-03-10	-30.88192963030412
1986-03-11	-30.851478858961475
1986-03-12	-30.582238340275627
1986-03-13	-30.56690325454122
1986-03-14	-30.411927761120666
1986-03-15	-30.26608197202945
1986-03-16	-30.064066739208478
1986-03-17	-29.953868165403296
1986-03-18	-29.956261706909242
1986-03-19	-29.94709458167345
1986-03-20	-29.929667326499704
1986-03-21	-29.926728018218146
1986-03-22	-29.916461649570355
1986-03-23	-29.903669306396996
1986-03-24	-29.82173445925965
1986-03-25	-29.752617515241038
1986-03-26	-29.696317052362897
1986-03-27	-29.69005136270054
1986-03-28	-29.665650202770728
1986-03-29	-29.645234589761056
1986-03-30	-29.61410196646802
1986-03-31	-29.553782526706993
1986-04-01	-29.520560576140184
1986-04-02	-29.52107661622873
1986-04-03	-29.52609227438311
1986-04-04	-29.528654351279844
1986-04-05	-29.527030642367176
1986-04-06	-29.456925652070982
1986-04-07	-29.16042754348927
1986-04-08	-29.109408213711337
1986-04-09	-29.065533127476233
1986-04-10	-29.054840725647114
1986-04-11	-29.034827139713837
1986-04-12	-29.011766457209667
1986-04-13	-29.01266348471285
1986-04-14	-29.014050379579803
1986-04-15	-29.005983031581838
1986-04-16	-28.989821997103437
1986-04-17	-28.98615614130434
1986-04-18	-28.989690534176315
1986-04-19	-28.991398701758396
1986-04-20	-28.995100724365855
1986-04-21	-28.925648348344577
1986-04-22	-28.871575816886835
1986-04-23	-28.84665123253526
1986-04-24	-28.824861615126462
1986-04-25	-28.768730219721128
1986-04-26	-28.71939102720114
1986-04-27	-28.598884561460185
1986-04-28	-28.507278423846355
1986-04-29	-28.431829730975377
1986-04-30	-28.421131831274312
1986-05-01	-28.41724628845058
1986-05-02	-28.408864824157124
1986-05-03	-28.40082420900048
1986-05-04	-28.401847591905966
1986-05-05	-28.405537190060688
1986-05-06	-28.40956401632476
1986-05-07	-28.413897563784705
1986-05-08	-28.41664325660272
1986-05-09	-28.42003563234179
1986-05-10	-28.424319323304292
1986-05-11	-28.432016763254513
1986-05-12	-28.442750393099868
1986-05-13	-28.426954760885174
1986-05-14	-28.44457267244247
1986-05-15	-28.457800143072255
1986-05-16	-28.45579877995975
1986-05-17	-28.429394489484647
1986-05-18	-28.42255574152576
1986-05-19	-28.412470271306827
1986-05-20	-28.330743974109897
1986-05-21	-28.270510819791703
1986-05-22	-28.2082331129212
1986-05-23	-28.180602254197854
1986-05-24	-28.15675021157032
1986-05-25	-28.11180876489358
1986-05-26	-28.103023279179688
1986-05-27	-28.096738219577464
1986-05-28	-28.103944099928984
1986-05-29	-28.108821672393137
1986-05-30	-28.1123123088053
1986-05-31	-28.11638406447913
1986-06-01	-28.120149313447083
1986-06-02	-28.1241467277793
1986-06-03	-28.131268031644574
1986-06-04	-28.149043147317744
1986-06-05	-28.182742702119395
1986-06-06	-28.237074285659137
1986-06-07	-28.385644940462736
1986-06-08	-28.46342689274446
1986-06-09	-28.473174291689478
1986-06-10	-28.401100731789025
1986-06-11	-28.372553127566636
1986-06-12	-28.293157315800062
1986-06-13	-28.226073600689457
1986-06-14	-28.233637398836567
1986-06-15	-28.248899700887552
1986-06-16	-28.305821567786523
1986-06-17	-28.389479460761343
1986-06-18	-28.46208857375129
1986-06-19	-28.53043647555391
1986-06-20	-28.617558917287887
1986-06-21	-28.717292001266966
1986-06-22	-28.801793034352688
[truncated: 13,343 more rows]
