# Supplementary material for: Atmospheric-river-induced foehn events drain glaciers on Novaya Zemlya
Source: Nat Commun. 2024 Aug 15;15:7021. doi: 10.1038/s41467-024-51404-8 (PMC11327257; doi:10.1038/s41467-024-51404-8)
Supplement: Supplementary file 3 — Source Data [file 41467_2024_51404_MOESM3_ESM.zip › Source Data Figure 2.csv]

time	panel_a__Dry_melt	panel_a__Moist_melt	panel_a__Time_ratio	panel_a__Melt_ratio	panel_b__SWD	panel_b__netSW	panel_b__LWD	panel_b__netLW	panel_b__LHF	panel_b__SHF	panel_c__Snowfall	panel_c__Melt	panel_c__Rainfall	panel_c__Moisture_transport	panel_d__SIC	panel_d__SST
1980-09-30	4.773525236335914	7.054914672968485	0.4180327868852459	0.5964366160763941	4.700424	-6.657379	-5.061737	-2.0935364	-2.1743941	-4.597026	-0.25676	-0.8976042	0.014931396	-12.71909326885806	0.1699836	-1.1278076
1981-09-30	6.802590122390885	17.32866855770401	0.4918032786885246	0.7181004848287452	3.0177917	0.32894897	-0.9996643	-0.7434387	1.1830337	1.604846	-0.27493882	0.21678495	-0.017124385	3.8754537914885816	0.17086601	-0.96520996
1982-09-30	4.046259883793903	11.5234677604498	0.47540983606557374	0.7401200601418453	-5.5055237	-6.893799	-0.7893677	2.4945984	-2.203608	-2.4673977	0.14241624	-0.90326786	-0.059577942	2.7126080512414177	0.15281963	-1.0987854
1983-09-30	3.0480369264411653	17.352287335098993	0.6147540983606558	0.8505888000914037	-2.6237183	-2.7988586	2.4183044	1.5631104	-0.63824785	0.0055418015	-0.057021976	-0.2581277	0.002934143	11.565899163035326	0.0110682845	-0.1499939
1984-09-30	8.264147801344826	25.69591200993588	0.5655737704918032	0.7566509644779932	-3.8516846	3.9559326	7.42218	3.2884216	3.7895555	6.482332	-0.020503044	1.5613248	0.039621323	9.472855740306358	-0.053164124	0.8959961
1985-09-30	8.614339476620305	18.05688709100507	0.5983606557377049	0.6770174984349335	-3.9763489	3.324585	7.1220703	2.9450378	-0.51071393	1.1343431	-0.15015781	0.58022785	0.02843678	10.265204686674679	-0.00028914213	-0.021118164
1986-09-30	12.467446530968155	12.187166675725225	0.29508196721311475	0.4943158740132488	9.873047	5.997528	-7.6607056	-5.0822144	0.69357944	1.4632616	-0.018774629	0.29823947	-0.13964567	-24.626638934039093	0.13400927	-0.7538452
1987-09-30	4.101477380048161	13.897601543601235	0.47540983606557374	0.7721284851604747	8.753571	0.217453	-5.3420715	-3.0887756	-0.81393135	-1.9699697	-0.016157985	-0.5884423	-0.085699335	-4.218076460223756	0.11273453	-0.8389282
1988-09-30	7.012287826579275	14.158129101671948	0.5163934426229508	0.6687694980054169	1.1664429	-0.1511383	-1.319397	-1.0482178	-1.3298362	-0.101511	0.3246243	-0.17378974	-0.014930293	2.995209705736954	0.03556913	-0.2210083
1989-09-30	4.229990527945568	19.266228537050246	0.5737704918032787	0.8199714381175769	-4.6341553	-2.737152	2.842926	3.20755	0.32873464	0.71941566	0.008186102	0.13654947	0.036430955	12.581700545700059	0.08736786	-0.29638672
1990-09-30	8.790255789889107	18.936927963756936	0.5	0.6829733640462776	2.9902954	5.0790405	-1.0828857	-1.6653748	2.293935	1.6049929	-0.1758194	0.66229177	-0.024585709	-1.1354815366924527	0.025031894	0.14099121
1991-09-30	8.15603736899223	11.07454097118262	0.5	0.5758818468837545	-3.7589111	-2.0288086	5.339752	1.8855591	-1.8194598	-2.953662	0.06243694	-0.3419869	0.088014096	4.366584677871387	0.029868364	-0.16723633
1992-09-30	2.491826454074708	12.633080112654381	0.48360655737704916	0.8352501258053331	3.01651	-4.874695	-6.3074646	-2.9285889	-1.400565	-1.3854599	0.001749754	-0.957597	-0.023879796	-0.7096839182656396	-0.008081257	-0.17529297
1993-09-30	11.211961416647643	18.26673237213927	0.4918032786885246	0.6196588119887306	7.7010345	11.745758	-4.4674377	-5.257202	0.601001	3.017023	-0.1523614	0.92668986	-0.12854534	-2.633072370390508	0.060978025	-0.35821533
1994-09-30	5.437780314980678	13.140127547322525	0.47540983606557374	0.7072985636873254	5.343292	1.3261719	-4.9372864	-3.4558105	-1.1163214	-1.2410326	-0.15885508	-0.48145938	-0.040813506	-0.8063882636558048	-0.0226738	-0.18383789
1995-09-30	6.551091826483956	15.83766713700654	0.5245901639344263	0.7073937042617294	-2.7838593	-2.7918396	4.0662537	1.7051392	-0.6870111	-0.43540764	0.39246702	0.07303834	0.039498538	8.167440985643111	-0.13941956	1.1409607
1996-09-30	5.628534029444154	13.64458704097156	0.3442622950819672	0.7079593902368015	7.5008545	-1.7303467	-12.829285	-5.420868	1.161758	0.55545425	-0.33490753	-0.4309969	-0.021926135	-25.69495455778099	0.06483102	-0.40734863
1997-09-30	3.906383248015318	16.022584960216875	0.5819672131147541	0.8039846715997229	-2.2984924	-2.0363464	2.2212524	0.6897278	-1.1633552	-0.7185745	-0.11488283	-0.2977903	0.06662476	13.949313274984235	-0.014659941	-0.13641357
1998-09-30	7.54162570668156	15.206841749040498	0.4426229508196721	0.6684776360710589	3.5872955	2.1178284	-4.267273	-1.3542175	0.09886181	0.44135475	-0.1616869	0.04619193	-0.102200694	-8.159534500306805	0.11297354	-0.9002075
1999-09-30	5.494654998225855	7.230092775594499	0.5245901639344263	0.5681914411277801	0.20419312	-5.2051086	-1.3812866	0.030090332	-2.388866	-5.9414177	-0.5357219	-1.2506186	-0.121841036	-1.738764965309997	0.12350705	-1.1950073
2000-09-30	8.401490871693873	15.977547040992663	0.4344262295081967	0.6553805403730947	5.8195343	0.92575073	-3.9849548	-2.6875	1.4491509	2.3943195	-0.16068196	0.26712298	-0.031262696	-9.622644826944736	-0.08981857	0.72540283
2001-09-30	9.49739150074263	21.861105689186832	0.5163934426229508	0.6971349920495347	4.2869263	9.787796	0.15713501	-3.4476624	1.2286444	4.8946896	-0.33683908	1.2068846	0.13552406	2.8491008600189787	-0.07092482	0.6943054
2002-09-30	4.5978510997667135	14.900452362064623	0.4426229508196721	0.764192248378574	-11.394485	-6.8513794	2.8215332	5.18277	0.10000074	-2.161086	0.22260654	-0.3993554	-0.010196149	-5.22317721742543	0.0014541447	-0.25704956
2003-09-30	7.02037452038804	16.969440955381973	0.4918032786885246	0.7073602117749218	3.1217651	0.16549683	0.08605957	0.5781555	0.52944136	0.62811947	-0.022697806	0.20466518	0.055132717	0.25294977174489475	0.09940198	-0.51474
2004-09-30	12.0216724193426	21.861086817933	0.4918032786885246	0.6451979505223665	3.3703003	7.808426	2.315155	0.56707764	3.530192	5.425173	-0.38158298	1.4699295	-0.00515002	-1.2618231700969602	-0.060585275	0.37280273
2005-09-30	5.707616226260278	15.400328176167417	0.5737704918032787	0.7295986706500976	-7.4450684	-1.7630768	4.836212	2.1524963	-0.63173544	-1.6111021	0.0749805	-0.1066823	0.073122054	2.242750012436403	-0.114105076	0.74554443
2006-09-30	4.120652715198754	15.925441821879641	0.5573770491803278	0.7944411213078457	-6.794815	-2.0289307	1.6420898	1.546051	-0.37876296	-2.7440443	0.29152608	-0.25565004	3.2663345e-05	1.7005113764753048	-0.13853431	0.81921387
2007-09-30	11.136067395702211	12.270079712526357	0.4262295081967213	0.524224668664615	0.8818512	4.136078	2.4818726	0.0015869141	0.725035	-2.077796	0.050597906	0.16849971	0.0016592145	-9.587265290318626	-0.08930819	0.84259033
2008-09-30	8.256088648661862	15.291882610864686	0.5	0.6493927838763696	2.534729	0.3095398	0.60684204	-0.90075684	1.0405568	2.0568857	0.3800776	0.21879745	0.2720508	2.761702570989854	-0.13442038	1.2800903
2009-09-30	4.650078112317799	14.975256853547558	0.5491803278688525	0.7630573888086114	-8.117172	-6.729355	7.5576477	6.0457153	-0.32294297	-1.739543	0.67747974	-0.35691118	0.0066697747	5.399247065929558	-0.1333854	0.62667847
2010-09-30	5.383151475884087	7.206677632170372	0.5409836065573771	0.5724206079620122	-9.984833	-8.605103	1.4324646	3.1987	-3.348115	-4.8797703	0.44444394	-1.2345701	-0.018373087	0.25897373117399525	-0.15311159	0.35568237
2011-09-30	8.69266351958743	17.872994248156466	0.5983606557377049	0.6727856846013394	0.10223389	3.5705109	4.0421753	-0.9390564	0.13564098	0.33418274	0.21823037	0.64785075	0.0816133	0.018230054253365324	-0.1830185	1.828186
2012-09-30	6.914600395620582	18.99217468886258	0.5327868852459017	0.7330968299577327	-15.782867	-3.189865	9.954926	6.3371277	1.4948229	1.2769747	0.6228554	0.53339696	0.09009367	4.1533053042252845	-0.23433757	2.0379944
2013-09-30	7.354906052115468	26.744347820070665	0.5901639344262295	0.7843088860629097	-2.3332214	5.7863007	2.562378	0.24633789	4.7707863	4.8254566	-0.0050936937	1.5280616	0.11781266	4.2893840761606015	-0.183806	2.0810547
2014-09-30	5.024681266093903	5.679792480287825	0.4098360655737705	0.5305998795323946	3.684433	-5.6677704	-5.995331	-2.1351318	-3.5141406	-5.2542863	0.41852307	-1.4827764	-0.11053793	-11.582803127148466	-0.13583906	0.42913818
2015-09-30	8.981242177279613	20.308902170964345	0.5163934426229508	0.6933698219272153	-18.163559	0.06782532	11.387848	6.009247	2.5229292	1.6393042	0.05544281	0.9763272	0.18391013	0.12600669670119657	-0.19466439	2.1553345
2016-09-30	5.759893375412383	45.26596744366344	0.7704918032786885	0.8871181537566718	-18.982468	2.8697052	16.62732	8.969299	12.624266	16.189411	0.124099135	3.8369048	0.4376159	47.44526481209836	-0.20640536	2.9936829
2017-09-30	5.879883316932414	15.735638008035268	0.5737704918032787	0.7279786488359793	4.1240997	-0.15864563	0.20333862	-0.8376465	-0.12157762	-0.14862823	0.7575853	-0.05885482	0.057863504	1.6581915001476943	-0.14980981	1.1723022
2018-09-30	3.6854312498481048	27.479213613504218	0.7459016393442623	0.8817431975879199	-9.3759	0.84262085	9.348328	4.596588	3.1642644	4.3595467	0.2339518	1.2396834	0.23886344	38.960250579663	-0.13084522	1.0793457
2019-09-30	7.233822185380174	20.12835184023371	0.5409836065573771	0.7356269213620031	-6.864685	-1.8107758	9.098999	5.4823914	2.2823107	2.3127537	0.43839478	0.6580806	0.05846402	5.397083523634933	-0.15195683	1.5625305
2020-09-30	10.897944538001912	38.53280460881963	0.6311475409836066	0.7795310666720361	-19.155746	5.5965424	18.157288	10.029083	10.665813	9.991335	-0.008464456	3.5689638	0.3360859	17.81739017934686	-0.20854963	3.1543884
2021-09-30	4.784957468542337	22.938386987839326	0.7213114754098361	0.8274033107343626	-11.914001	-1.9917145	9.689545	5.3664246	2.0423512	3.1779785	0.60665035	0.79129004	0.26445898	22.500688767869846	-0.19461831	1.4935303
2022-09-30	10.663150919512226	31.268036480790357	0.5573770491803278	0.7456988084378626	-6.4199524	7.881462	6.244995	2.5014954	6.174455	8.958292	0.09757459	2.661764	0.29092523	11.30453021096642	-0.18162	2.4677124
2023-09-30															-0.1579874	2.6416626
